# Supplementary material for: Longitudinal immune profiling following autologous hematopoietic stem cell transplantation in multiple sclerosis: insights into immune reconstitution and disease modulation
Source: Front Immunol. 2025 Jun 30;16:1601223. doi: 10.3389/fimmu.2025.1601223 (PMC12258046; doi:10.3389/fimmu.2025.1601223)
Supplement: Supplementary Table S1 — Patient Characteristics, Treatments, and Post-AHSCT Outcomes. Demographic, clinical data and blood sampling time points for CyTOF and flow cytometry analysis of AHSCT treated multiple sclerosis (MS) patients. Abbreviations: EDSS: Expanded Disability Status Scale scores. AUB: Aubagio, DMF: Dimethyl fumarate, FLM : Fingolimod, GLA: Glatiramer acetate, IFN: Interferon beta, IVIG: Intravenous immunoglobulin, MTX: Mitoxantrone NTZ: Natalizumab , RTX: Rituximab. Summary statistics (medians and ranges) are provided at the bottom. [file Table1.xlsx]

## Sheet: Table 1
Table S1
Patient no.	Sex	Disease duration. years	Age at HSCT	EDSS, baseline	Treatments pre HSCT	Earlier treatments	Clinical response HSCT	Time point clinical relapse post HSCT	MRI response HSCT	Time point MRI lesion post HSCT	DMTs post-HSCT	Time point instituted DMT at relapse	Time points blood samples for total T cell counts	Time points blood samples for phenotype analysis	Time points analysed, CyTOF panel 1, T cells	Time points analysed CyTOF panel 2, B and Myeloid cells	Time points analyzed, panel 1: MAIT	Time points analyzed, panel 2: Maturation	Time points analyzed, Panel 3: Chemokine receptors	Time points analyzed, panel 4: PD-1	Time points analyzed,Panel 5: Treg
1	Female	2.85558	25.5277	2	RTX	IFN	Remission		Event free		None		2y, 3y	Baseline , 1y	Not included	Not included	Baseline , 1y	Baseline , 1y	Baseline , 1y	Baseline , 1y	Baseline , 1y
2	Female	0.229979	30.3025	2	naïve	n/a	Remission		Event free		None		2y	3m, 1y	Not included	Not included	3m, 1y	3m, 1y	3m, 1y	3m, 1y	No
3	Female	8.85147	41.3443	2	NTZ	IFN IVIG	Remission		Event free		None		Baseline, 1y, 2y	Baseline, 1y	Not included	Not included	Baseline, 1y	Baseline, 1y	Baseline, 1y	Baseline, 1y	Baseline, 1y
4	Female	8.36687	31.1157	2.5	IFN	IVIG	Remission		Event free		None		Baseline, 6m, 1y, 2y	Baseline , 2y, 6y	Baseline and 2y	Baseline and 2y	Baseline , 2y, 6y	Baseline , 2y, 6y	Baseline , 2y, 6y	Baseline , 2y, 6y	Baseline , 2y, 6y
5	Female	1.04312	25.5277	2.5	IFN	naïve	Relapse	2.01y	New T2 lesion	1.97y	RTX	2.09y	Baseline, 6m, 1y, 2y,5y	Baseline , 2y	Baseline and 2y	Baseline and 2y	Baseline , 2y	Baseline , 2y	Baseline , 2y	Baseline , 2y	Baseline , 2y
6	Female	6.79808	31.5181	2.5	FLM	IFN	Relapse	0.19y, 2.3y, 5.06y	New T2 lesion	0.25y, 2.32y	RTX	2.39y	Baseline, 2y,8y	Baseline , 2y, 8y	Baseline and 2y	Baseline and 2y	Baseline , 2y, 8y	Baseline , 2y, 8y	Baseline , 2y, 8y	Baseline , 2y, 8y	Baseline , 2y, 8y
7	Female	1.68378	29.7467	3.5	IFN	naïve	Remission		Event free		None		Baseline, 6m, 1y, 2y	Baseline , 2y	No, bad run	Baseline and 2y	Baseline , 2y	Baseline , 2y	Baseline , 2y	Baseline , 2y	Baseline , 2y
8	Female	11.8713	44.4873	3.5	RTX	NTZ IFN GLA	Remission		Event free		None		Baseline, 2y	Baseline , 2y	No, bad run	Baseline and 2y	Baseline , 2y	Baseline , 2y	Baseline , 2y	Baseline , 2y	Baseline , 2y
9	Female	0.503765	28.5914	3.5	NTZ	naïve	Remission		Event free		None		Baseline, 2y	Baseline , 2y	No, bad run	Baseline and 2y	Baseline , 2y	Baseline , 2y	Baseline , 2y	Baseline , 2y	Baseline , 2y
10	Female	5.76865	40.6708	4	DMF	FLM. NTZ. GLA. IFN	Remission		Event free		None		Baseline, 2y	Baseline , 2y	No, bad run	Baseline and 2y	Baseline , 2y	Baseline , 2y	Baseline , 2y	Baseline , 2y	Baseline , 2y
11	Female	0.120465	25.3908	4	naïve	n/a	Remission		Event free		None		1y,2y	Baseline , 2y	Not included	Not included	Baseline , 2y	Baseline , 2y	Baseline , 2y	Baseline , 2y	No
12	Female	1.56879	34.5489	5.5	NTZ	IFN	Remission		Event free		None		Baseline, 2y	Baseline , 2y, 8y	Baseline and 2y	Baseline and 2y	Baseline , 2y, 8y	Baseline , 2y, 8y	Baseline , 2y, 8y	Baseline , 2y, 8y	Baseline, 2y
13	Female	0.336756	24.2793	6	naïve	n/a	Remission		Event free		None		1y,2y	Baseline, 4m, 1y, 2y	Not included	Not included	Baseline, 4m, 1y, 2y	Baseline, 4m, 1y	Baseline, 4m, 1y, 2y	Baseline, 4m, 2y	No
14	Female	16.6954	32.4435	7	NTZ	IFN. GLA. MTX	Relapse	8.17y	New T2 lesion	8.35y	RTX	8.46y	9y	Baseline , 8y	Not included	Not included	Baseline , 8y	Baseline , 8y	Baseline , 8y	Baseline , 8y	No
15	Male	1.80424	24.8871	2	NTZ	naïve	Remission		New T2 lesion	3.99y	None	n/a	Baseline, 2y	Baseline , 2y, 5y	Baseline and 2y	Baseline and 2y	Baseline , 2y, 5y	Baseline , 2y, 5y	Baseline, 2y	Baseline, 2y	Baseline , 2y, 5y
16	Male	1.64819	22.245	2	AUB	naïve	Remission		Event free		None		1y,2y	3m, 1y	Not included	Not included	3m, 1y	3m, 1y	3m, 1y	3m, 1y	3m, 1y
17	Male	8.59685	37.5441	3.5	GLA	IFN	Remission		Event free		None		Baseline, 6m, 1y, 2y,5y	Baseline , 2y, 7y	Baseline and 2y	Baseline and 2y	Baseline , 2y, 7y	Baseline , 2y, 7y	Baseline , 2y, 7y	Baseline , 2y, 7y	Baseline , 2y, 7y
18	male	0.306639	23.2444	3.5	naïve	n/a	Remission		Event free		None		1y,2y,5y	Baseline , 2y	Not included	Not included	Baseline , 2y	Baseline , 2y	Baseline , 2y	Baseline , 2y	No
19	male	10.7734	48.6133	3.5	RTX	IFN GLA	Remission		Event free		None		Baseline	Baseline , 3m	Not included	Not included	Baseline , 3m	Baseline , 3m	Baseline , 3m	Baseline , 3m	Baseline , 3m
20	Male	1.11157	40.616	4	GLA	IFN	Remission		Event free		None		Baseline, 6m, 1y, 2y	Baseline, 2y, 8y	Baseline and 2y	Not included	Baseline, 2y, 8y	Baseline, 2y, 8y	Baseline, 2y, 8y	Baseline, 2y, 8y	Baseline, 2y
21	Male	14.3929	34.6393	4.5	NTZ	IFN GLA	Remission		Event free		None		Baseline, 2y	Baseline , 2y, 7y	No, bad run	Baseline and 2y	Baseline , 2y, 7y	Baseline , 2y, 7y	Baseline , 2y, 7y	Baseline , 2y, 7y	Baseline, 2y
22	Male	0.421629	29.9384	5	naïve	n/a	Remission		Event free		None		Baseline, 2y	Baseline , 2y, 5y	Baseline and 2y	Baseline and 2y	Baseline , 2y, 5y	Baseline , 2y, 5y	Baseline , 2y, 5y	Baseline , 2y, 5y	Baseline , 2y, 5y
	F/M (% Female) 14/8, 64%	Median (range) 1.74 (0.12-16.70)	Median (range) 30.7 (22.2-48.6)	Median (range) 3.5 (2-7)	Treat/naïve, 17/5	Median (range) 1 (0-4)	NEDA/EDA, 19/3	Median (range) 2.3 (0.19-8.17)	EF/New T2, 18/4	Median (range) 2.3 (0.22-8.35)	N/T 19/3	Median (range) 2.39 (2.09-8.46)
