# Supplementary material for: Longitudinal immune profiling following autologous hematopoietic stem cell transplantation in multiple sclerosis: insights into immune reconstitution and disease modulation
Source: Front Immunol. 2025 Jun 30;16:1601223. doi: 10.3389/fimmu.2025.1601223 (PMC12258046; doi:10.3389/fimmu.2025.1601223)
Supplement: Supplementary Table S2 — Antibodies for Flow Cytometric analysis. The table summarizing antibodies and viability stains used for flow cytometric phenotypic analysis of T cells (panel 1-5). n/a; not applicable. [file Table2.xlsx]

## Sheet: Sheet1
	Table S2
		Antigen	Clone	Conjugatet Fluorophore	Isotype	Company
		Panel 1: MAIT
		CD4	RPA-T4	FITC	Mouse IgG1, κ	BD
		IL18R	H44	PE	Mouse IgG1, κ	Biolegend
		Viability	n/a	7-AAD	n/a	BD
		CD161	HP-3G10	PeCy7	Mouse IgG1, κ	Biolegend
		TcR Va7.2	3C10	APC	Mouse IgG1, κ	Biolegend
		CD8	SK1	APC-H7	Mouse IgG1, κ	BD
		CXCR6	K041E5	Brilliant violet 421	Mouse IgG2a,κ	Biolegend
		CD3	UCHT1	Brilliant violet 510	Mouse IgG1, κ	Biolegend
		Panel 2: Maturation
		CD4	RPA-T4	FITC	Mouse IgG1, κ	BD
		CCR7	2-L1-A	PE	mouse IgG1, k	BD
		Viability	n/a	7-AAD	n/a	BD
		CD45RA	HI100	PeCy7	Mouse IgG2b, κ	Biolegend
		CD45RO	UCHL1	APC	Mouse IgG2a, κ	Biolegend
		CD8	SK1	APC-H7	Mouse IgG1, κ	BD
		CD62L	DREG-56	Brilliant violet 421	Mouse IgG1, κ	Biolegend
		CD3	UCHT1	Brilliant violet 510	Mouse IgG1, κ	Biolegend
		Panel 3: Chemokine receptors
		CD4	RPA-T4	FITC	Mouse IgG1, κ	BD
		CCR6	G034E3	PE	Mouse IgG2b, κ	Biolegend
		Viability	n/a	7-AAD	n/a	BD
		CCR5	J418F1	PeCy7	Rat IgG2b, κ	Biolegend
		CXCR3	G025H7	APC	Mouse IgG1, κ	Biolegend
		CD8	SK1	APC-H7	Mouse IgG1, κ	BD
		CXCR6	K041E5	Brilliant violet 421	Mouse IgG2a, κ	Biolegend
		CD3	UCHT1	Brilliant violet 510	Mouse IgG1, κ	Biolegend
		Panel 4: PD1
		CD4	RPA-T4	FITC	Mouse IgG1, κ	BD
		CCR6	G034E3	PE	Mouse IgG2b, κ	Biolegend
		Viability	n/a	7-AAD	n/a	BD
		PD-1	EH12.2H7	PeCy7	Mouse IgG2b, κ	Biolegend
		CXCR3	G025H7	APC	Mouse IgG1, κ	Biolegend
		CD8	SK1	APC-H7	Mouse IgG1, κ	BD
		CD62L	DREG-56	Brilliant violet 421	Mouse IgG1, κ	Biolegend
		CD3	UCHT1	Brilliant violet 510	Mouse IgG1, κ	Biolegend
		Panel 5: Treg
		HLA-DR	TÜ39	FITC	Mouse IgG2a, κ	BD
		Helios	22F6	PE	Armenian Hamster IgG	BD
		CD4	RPA-T4	PerCP Cy5.5	Mouse IgG1, κ	BD
		CCR5	J418F1	PeCy7	Rat IgG2b, κ	Biolegend
		FoxP3	236A/E7	Alexa Fluor 647	Mouse IgG1, κ	BD
		Viability	n/a	Near IR	n/a	Thermo Fisher
		CD62L	K041E5	Brilliant violet 421	Mouse IgG1, κ	Biolegend
		CD3	UCHT1	Brilliant violet 510	Mouse IgG1, κ	Biolegend
